# Supplementary material for: Constructing Stiff β-Sheet for Self-Reinforced Alginate Fibers
Source: Materials (Basel). 2024 Jun 21;17(13):3047. doi: 10.3390/ma17133047 (PMC11242387; doi:10.3390/ma17133047)
Supplement: Supplementary file 1 [file materials-17-03047-s001.zip]

Archive with 1 entries (1 files):
- materials-3058925-supplementary.pdf
